# Supplementary material for: Ten-Eleven Translocation 1 and 2 Enzymes Affect Human Skin Fibroblasts in an Age-Related Manner
Source: Biomedicines. 2023 Jun 7;11(6):1659. doi: 10.3390/biomedicines11061659 (PMC10296407; doi:10.3390/biomedicines11061659)
Supplement: Supplementary file 1 [file biomedicines-11-01659-s001.zip]

Archive with 1 entries (1 files):
- biomedicines-2282880-supplementary.pdf
